# Supplementary material for: HPV E2, E4, E5 drive alternative carcinogenic pathways in HPV positive cancers
Source: Oncogene. 2020 Aug 26;39(40):6327–39. doi: 10.1038/s41388-020-01431-8 (PMC7529583; doi:10.1038/s41388-020-01431-8)
Supplement: Supplementary file 11 — Table S1 [file 41388_2020_1431_MOESM11_ESM.xlsx]

## Sheet: Sheet 1 - Supplementary Table 1
Table S1 Read counts of E1, E2, E4, E5, E6, E7, L1, L2 of HPV16, HPV33, HPV35 in HPV positive samples in TCGA HNSCC dataset.
	tcga-cr-7401	tcga-cq-5323	tcga-hl-7533	tcga-bb-4223	tcga-mz-a6i9	tcga-qk-a6v9	tcga-ba-4077	tcga-ku-a6h7	tcga-cr-7368	tcga-cn-a6v7	tcga-ba-5559	tcga-cr-6482	tcga-p3-a5q5	tcga-cr-7404	tcga-tn-a7hl	tcga-cr-6491	tcga-bb-4227	tcga-cr-6470	tcga-cv-6961	tcga-bb-a6um	tcga-cn-5374	tcga-cr-7385	tcga-p3-a6sw	tcga-cv-6939	tcga-ba-a4ih	tcga-cr-6474	tcga-cr-6471	tcga-cr-6480	tcga-iq-a61i	tcga-cv-7406	tcga-ba-a4ig	tcga-cn-a6v6	tcga-mz-a5bi	tcga-ba-5152	tcga-hd-7754	tcga-cn-4741	tcga-hd-8314	tcga-cv-6433	tcga-cr-5250	tcga-p3-a5qe	tcga-h7-a76a	tcga-cv-7100	tcga-bb-4228	tcga-ba-a4ii	tcga-cr-7379	tcga-cv-7101	tcga-cn-5365	tcga-cn-5364	tcga-bb-4224
hpv16_E1	0	540	2490	3010	6468	8675	2311	2157	10167	2513	7958	2247	11805	7465	541	1	5	3847	3773	1299	2207	10234	523	0	12347	0	0	6517	0	757	6728	1439	0	0	5177	7201	13	3077	5266	11134	1107	0	5236	6	0	0	2	0	2
hpv16_E2	0	0	367	11567	6897	25356	2274	2411	173	2838	9780	8892	3170	23507	7697	1	0	11713	1197	199	8031	11417	0	0	30520	0	0	20459	0	0	26196	8678	0	0	9047	15279	0	18357	17242	37598	12460	0	21504	0	0	0	0	0	0
hpv16_E4	0	0	190	6380	3531	13107	1209	1163	68	2027	5159	5108	73	13401	3938	0	0	6521	628	91	4404	6370	0	0	14129	0	0	12512	0	0	13962	4710	0	0	4595	8662	0	9860	10065	21742	7116	0	13923	0	0	0	0	0	0
hpv16_E5	0	0	692	3382	2660	7741	774	1147	24	19	3324	2430	60	6588	4403	0	0	2768	258	83	2829	3344	0	0	10185	0	0	5056	0	0	7589	3593	0	0	2286	3623	0	7002	3912	10298	5545	0	4565	2	0	0	0	0	0
hpv16_E6	0	2943	6879	3657	14627	7416	10600	5042	26714	3281	4628	3359	843	8414	898	2	0	3589	12279	4124	1902	6348	1595	0	9828	1	0	6448	0	2005	7425	2655	0	0	5775	13150	0	3754	4699	9297	2395	0	7242	0	0	0	0	0	0
hpv16_E7	0	3564	6473	4600	21378	9023	12762	9423	42320	7026	7137	4550	1703	12182	1543	4	0	5111	14148	5343	2910	9625	2668	0	12303	1	0	9351	0	2305	10571	3757	0	0	8490	20367	0	6012	7569	14387	2612	0	11521	1	0	0	0	0	0
hpv16_L1	0	10	181	169	467	374	732	14	4	40	401	72	83	191	19	0	0	192	13039	0	85	139	0	0	11442	0	0	31	0	0	418	70	0	0	607	709	0	352	143	542	59	0	18	4	0	0	0	0	0
hpv16_L2	0	0	197	105	81	133	429	1	2	16	204	78	8	188	8	0	0	134	1179	0	13	220	0	0	942	0	0	47	0	0	598	72	0	0	552	588	0	109	69	268	27	0	54	0	0	0	0	0	0
hpv33_E1	0	0	0	0	0	0	0	0	0	0	0	0	0	0	0	0	0	0	0	0	0	0	0	2561	0	6	31028	0	0	0	0	0	2150	0	1	0	0	1	0	0	0	2547	1	0	0	0	0	0	0
hpv33_E2	0	0	0	0	0	0	0	0	0	0	0	0	0	0	0	0	2	6	0	0	0	0	0	7117	0	0	12	0	0	0	0	0	13077	0	0	0	0	0	0	0	0	14460	4	0	0	2	0	0	0
hpv33_E4	0	0	0	0	0	0	0	0	0	0	0	0	0	0	0	0	2	1	0	0	0	0	0	3962	0	0	0	0	0	0	0	0	6719	0	0	0	0	0	0	0	0	8837	4	0	0	2	0	0	0
hpv33_E5	0	0	0	0	0	0	0	0	0	0	0	0	0	0	0	0	0	0	0	0	0	0	0	2107	0	0	0	0	0	0	0	0	5308	0	0	0	0	0	0	0	0	4974	0	0	0	0	0	0	0
hpv33_E6	0	0	0	0	0	0	0	0	0	0	0	2	0	0	0	0	2	0	0	0	0	0	0	2596	0	8	72990	0	0	0	0	0	3261	0	0	0	0	0	0	0	0	4196	0	0	0	0	0	0	0
hpv33_E7	0	0	0	0	0	0	0	0	0	0	0	0	0	0	0	0	1	0	0	0	0	0	0	5737	0	20	162794	0	0	0	0	0	6684	0	0	0	0	0	0	0	0	8460	0	0	0	0	0	0	0
hpv33_L1	0	0	0	0	0	0	0	0	0	0	0	0	0	0	0	0	0	0	0	0	0	0	0	4	0	0	0	0	0	0	0	0	17	0	0	0	0	0	0	0	0	546	0	0	0	0	0	0	0
hpv33_L2	0	0	0	0	0	0	0	0	0	0	0	0	0	0	0	0	0	0	0	0	0	0	0	11	0	0	0	0	0	0	0	0	10	0	0	0	0	0	0	0	0	486	0	0	0	0	0	0	0
hpv35_E1	0	0	0	0	0	0	0	0	0	121	0	0	33	0	0	0	0	0	0	0	10	150	0	0	0	0	0	0	3571	0	0	0	0	0	139	0	1016	0	0	0	0	0	0	0	0	0	0	0	0
hpv35_E2	0	0	0	0	0	0	0	0	0	0	0	0	0	0	0	0	0	0	0	0	0	0	0	0	0	0	0	0	31260	0	0	0	0	0	0	0	9	0	0	0	0	0	0	0	0	0	0	0	0
hpv35_E4	0	0	0	0	0	0	0	0	0	0	0	0	0	0	0	0	0	0	0	0	0	0	0	0	0	0	0	0	14538	0	0	0	0	0	0	0	7	0	0	0	0	0	0	0	0	0	0	0	0
hpv35_E5	0	0	0	0	0	0	0	0	0	0	0	0	0	0	0	0	0	0	0	0	0	0	0	0	0	0	0	0	27773	0	0	0	0	0	0	0	0	0	0	0	0	0	0	0	0	0	0	0	0
hpv35_E6	0	0	0	0	0	0	0	0	0	0	0	0	0	0	0	0	0	0	0	0	0	0	0	0	0	0	0	0	7026	0	0	0	0	0	0	0	3860	0	0	0	0	0	0	0	0	0	0	0	0
hpv35_E7	0	0	0	0	0	0	0	0	0	38	0	0	13	0	0	0	0	0	0	0	2	29	0	0	0	0	0	0	10173	0	0	0	0	0	18	0	3863	0	0	0	0	0	0	0	0	0	0	0	0
hpv35_L1	0	0	0	0	0	0	0	0	0	0	0	0	0	0	0	0	0	0	0	0	0	0	0	0	0	0	0	0	47	0	0	0	0	0	0	0	0	0	0	0	0	0	0	0	0	0	0	0	0
hpv35_L2	0	0	0	0	0	0	0	0	0	0	0	0	0	0	0	0	0	0	0	0	0	0	0	0	0	0	0	0	1498	0	0	0	0	0	0	0	0	0	0	0	0	0	0	0	0	0	0	0	0
[truncated: 41 more columns]
