# Supplementary material for: HPV E2, E4, E5 drive alternative carcinogenic pathways in HPV positive cancers
Source: Oncogene. 2020 Aug 26;39(40):6327–39. doi: 10.1038/s41388-020-01431-8 (PMC7529583; doi:10.1038/s41388-020-01431-8)
Supplement: Supplementary file 12 — Table S2 [file 41388_2020_1431_MOESM12_ESM.xlsx]

## Sheet: Sheet1
Table S2 Sequences of primers and probe sets of HPV16 genes.
Names of primers and probes	Sequence (5'-3')
HPV16 E2 forward primer	GGAAACACATGCGCCTAGAA
HPV16 E2 reverse primer	TCTTTGATACAGCCAGTGTTGG
HPV16 E2 probe	TGCTATTTATTACAAGGCCAGAGAAATGGG
HPV16 E4 forward primer	CCGAAGAAACACAGACGACTATC
HPV16 E4 reverse primer	TGAGTCTCTGTGCAACAACTTAG
HPV16 E4 probe	GCGACCAAGATCAGAGCCAGACAC
HPV16 E5 forward primer	ACAACATTACTGGCGTGCT
HPV16 E5 reverse primer	GAGGCTGCTGTTATCCACAATA
HPV16 E5 probe	GCTTTTGTGTGCTTTTGTGTGTCTGCC
HPV16 E6 forward primer	TCAGGACCCACAGGAGCG
HPV16 E6 reverse primer	CCTCACGTCGCAGTAACTGTTG
HPV16 E6 probe	CCCAGAAAGTTACCACAGTTATGCACAGAGCT
HPV16 E7 forward primer	CCGGACAGAGCCCATTACAA
HPV16 E7 reverse primer	CGAATGTCTACGTGTGTGCTTTG
HPV16 E7 probe	CGCACAACCGAAGCGTAGAGTCACACT
