# Supplementary material for: HPV E2, E4, E5 drive alternative carcinogenic pathways in HPV positive cancers
Source: Oncogene. 2020 Aug 26;39(40):6327–39. doi: 10.1038/s41388-020-01431-8 (PMC7529583; doi:10.1038/s41388-020-01431-8)
Supplement: Supplementary file 13 — Table S3 [file 41388_2020_1431_MOESM13_ESM.xlsx]

## Sheet: Supplementary Table 5 E245_vs_P
Table S3 The list of 42 overlapped gene sets enriched in E2/E4/E5 subtype and 41 gene sets enriched in E6/E7 subtype.
Gene sets enriched in E2/E4/E5 subtype
IPA_XRCC6
PID_CD40_PATHWAY
IPA_NR2F2_DN
GENTLES_LEUKEMIC_STEM_CELL_UP
IPA_HESX1_DN
IPA_XRCC6_UP
KEGG_PRIMARY_BILE_ACID_BIOSYNTHESIS
REACTOME_SIGNALING_BY_FGFR3_MUTANTS
LIU_VMYB_TARGETS_UP
V$NFKB_Q6_01
IPA_PRKCD
KIM_GLIS2_TARGETS_DN
SHETH_LIVER_CANCER_VS_TXNIP_LOSS_PAM4
REACTOME_ETHANOL_OXIDATION
GENTLES_LEUKEMIC_STEM_CELL
GLUTAMATE_RECEPTOR_ACTIVITY
IPA_NFE2_UP
VANTVEER_BREAST_CANCER_METASTASIS_UP
TORCHIA_TARGETS_OF_EWSR1_FLI1_FUSION_DN
IPA_SALL3_DN
HOFMANN_MYELODYSPLASTIC_SYNDROM_HIGH_RISK_DN
IPA_CRX_DN
LEE_LIVER_CANCER_ACOX1_DN
OKUMURA_INFLAMMATORY_RESPONSE_LPS
RICKMAN_HEAD_AND_NECK_CANCER_A
NEGATIVE_REGULATION_OF_IMMUNE_SYSTEM_PROCESS
V$FXR_Q3
CATION_TRANSPORTING_ATPASE_ACTIVITY
REACTOME_FGFR_LIGAND_BINDING_AND_ACTIVATION
KEGG_ETHER_LIPID_METABOLISM
IPA_NFE2
REGULATION_OF_IMMUNE_RESPONSE
REACTOME_FGFR4_LIGAND_BINDING_AND_ACTIVATION
IPA_PRRX1_DN
IPA_PRKCD_UP
BIOCARTA_BAD_PATHWAY
REACTOME_CYTOCHROME_P450_ARRANGED_BY_SUBSTRATE_TYPE
IPA_RXRA_DN
IPA_MYB_UP
PLASARI_NFIC_TARGETS_BASAL_UP
IPA_NR2F1_DN
WWTAAGGC_UNKNOWN
Gene sets enriched in E6/E7 subtype
MTOR_UP.V1
NEGATIVE_REGULATION_OF_DNA_REPLICATION
DNA_INTEGRITY_CHECKPOINT
IPA_HOPX_UP
IPA_STAT2
KANNAN_TP53_TARGETS
IPA_HOXB3_UP
LAU_APOPTOSIS_CDKN2A_DN
HELLER_HDAC_TARGETS
HEIDENBLAD_AMPLICON_8Q24
IPA_GTF2IRD1_DN
IPA_HBP1_UP
OXFORD_RALA_AND_RALB_TARGETS
AKL_HTLV1_INFECTION
GLYCEROPHOSPHOLIPID_BIOSYNTHETIC_PROCESS
V$NRSF_01
IPA_E2F1
CGGAARNGGCNG_UNKNOWN
GOLGI_STACK
DAVIES_MULTIPLE_MYELOMA_VS_MGUS
MIKKELSEN_ES_LCP_WITH_H3K27ME3
SPERM_MOTILITY
MATTHEWS_SKIN_CARCINOGENESIS_VIA_JUN
FIGUEROA_AML_METHYLATION_CLUSTER_3
WANG_NFKB_TARGETS
IPA_ID2
IPA_ZFPM1_UP
IPA_PRRX1
SMID_BREAST_CANCER_RELAPSE_IN_LIVER_UP
V$ROAZ_01
PROTEIN_PHOSPHATASE_TYPE_2A_REGULATOR_ACTIVITY
WELCH_GATA1_TARGETS
IPA_ZIC2_DN
KAPOSI_LIVER_CANCER_MET
RODRIGUES_DCC_TARGETS_UP
SMID_BREAST_CANCER_RELAPSE_IN_LIVER
ESC_V6.5_UP_LATE.V1_DN
BIOCARTA_MTA3_PATHWAY
PURBEY_TARGETS_OF_CTBP1_NOT_SATB1_UP
IPA_RXRA
IPA_CENPA_UP
