# Supplementary material for: HPV E2, E4, E5 drive alternative carcinogenic pathways in HPV positive cancers
Source: Oncogene. 2020 Aug 26;39(40):6327–39. doi: 10.1038/s41388-020-01431-8 (PMC7529583; doi:10.1038/s41388-020-01431-8)
Supplement: Supplementary file 14 — Table S4 [file 41388_2020_1431_MOESM14_ESM.xlsx]

## Sheet: Sheet 1 - Supplementary Table 2
Table S4 Read counts of E1, E2, E4, E5, E6, E7, L1, L2 of HPV16, HPV33, HPV35 in HPV positive samples in TCGA CESC dataset.
	TCGA-VS-A9UR	TCGA-JW-A5VH	TCGA-EK-A2H1	TCGA-ZJ-A8QR	TCGA-LP-A5U2	TCGA-DR-A0ZL	TCGA-UC-A7PI	TCGA-VS-A9UI	TCGA-JW-A5VL	TCGA-C5-A7CH	TCGA-ZJ-A8QQ	TCGA-VS-A9V5	TCGA-MY-A913	TCGA-MY-A5BD	TCGA-C5-A901	TCGA-MU-A8JM	TCGA-JX-A3Q0	TCGA-IR-A3L7	TCGA-VS-A9U7	TCGA-VS-A9UH	TCGA-VS-A9UB	TCGA-VS-A9UQ	TCGA-VS-A8QF	TCGA-FU-A3WB	TCGA-FU-A3TQ	TCGA-VS-A8EL	TCGA-LP-A4AU	TCGA-DS-A0VK	TCGA-EK-A2RL	TCGA-VS-A9UU	TCGA-DS-A7WH	TCGA-C5-A1MF	TCGA-DG-A2KM	TCGA-EK-A2IR	TCGA-C5-A1MH	TCGA-ZJ-AB0I	TCGA-VS-A8EB	TCGA-VS-A8EG	TCGA-C5-A2LS	TCGA-EA-A439	TCGA-VS-A8EI	TCGA-C5-A2LZ	TCGA-JW-A69B	TCGA-EK-A2RC	TCGA-JX-A5QV	TCGA-VS-A8Q9	TCGA-VS-A94X	TCGA-C5-A1BL	TCGA-JX-A3Q8
hpv16_E1	893	0	1296	4651	3847	3100	0	0	32315	7236	23	20445	0	697	6897	7124	0	2	7503	0	2	2280	8946	4616	4842	0	0	4806	12684	349	4918	2	854	23853	2499	1424	14305	799	3622	39	2581	9137	3828	1408	2337	0	0	1545	4458
hpv16_E2	3925	0	3028	19315	1839	16961	0	0	27372	30638	2	27273	0	4104	425	147	0	9	10037	2	0	9010	825	409	21493	0	0	29204	378	28	0	7	0	0	667	352	30930	0	21734	12	232	37753	22157	0	13282	1	0	4341	47408
hpv16_E4	3463	0	2149	9847	997	9479	0	0	9976	16889	1	13274	0	1914	0	77	0	5	709	2	0	5202	0	0	12332	0	0	17113	181	1	0	5	0	0	376	219	14080	0	10552	3	2	20136	11606	0	5847	0	0	2991	22850
hpv16_E5	0	0	362	7129	684	6257	0	0	7130	9627	1	9643	0	1388	0	51	0	10	11525	0	0	2971	0	397	7155	0	0	11295	216	7	0	1	0	0	276	142	9050	0	9670	0	3	13064	9057	0	6309	0	0	1636	27801
hpv16_E6	2752	0	2197	4348	1621	3823	2	0	38640	7594	2	10043	0	884	4555	22875	0	0	3675	2	0	3288	19037	13725	5472	0	0	6940	14904	2287	14989	3	3114	20058	10543	4576	3933	3549	4211	10	2383	7438	5219	2183	1517	3	0	4792	4868
hpv16_E7	3766	0	3892	5871	2090	5348	0	0	54156	10908	1	14091	0	1256	6472	39545	0	2	6705	1	0	4519	23478	22434	7693	0	0	10194	20528	2915	18281	12	3354	32004	13665	6052	7318	4833	6595	9	2845	11899	8074	3110	1916	3	0	5822	9188
hpv16_L1	0	0	8	218	1012	213	0	0	90	466	0	2795	0	59	13	6	0	0	3214	0	0	120	2706	412	92	0	0	683	42	0	177	0	0	7	89	94	38	282	538	3	1378	470	77	0	3230	0	0	1901	387
hpv16_L2	0	0	5	74	30	243	0	0	113	141	0	1420	0	2	0	2	0	2	714	0	0	58	63	74	141	0	0	217	0	2	0	0	0	1	35	33	46	0	154	0	990	223	86	0	302	0	0	696	243
hpv33_E1	0	0	0	0	0	0	0	0	0	0	9	0	0	0	0	0	0	0	0	0	0	0	0	0	0	0	0	0	0	0	0	0	0	0	0	0	0	0	0	0	0	0	0	0	0	0	0	0	0
hpv33_E2	50	0	0	0	0	0	0	0	0	0	25	0	0	0	0	0	0	0	0	0	0	0	0	0	0	0	0	0	0	0	0	0	0	0	0	0	0	0	0	0	0	0	0	0	0	0	0	0	0
hpv33_E4	0	0	0	0	0	0	0	0	0	0	19	0	0	0	0	0	0	0	0	0	0	0	0	0	0	0	0	0	0	0	0	0	0	0	0	0	0	0	0	0	0	0	0	0	0	0	0	0	0
hpv33_E5	0	0	0	0	0	0	0	0	0	0	1	0	0	0	0	0	0	0	0	0	0	0	0	0	0	0	0	0	0	0	0	0	0	0	0	0	0	0	0	0	0	0	0	0	0	0	0	0	0
hpv33_E6	0	0	0	0	0	0	0	0	0	0	3	0	0	0	0	0	0	0	0	0	0	0	0	0	0	0	0	0	0	0	0	0	0	0	0	0	0	0	0	0	0	0	0	0	0	0	0	0	0
hpv33_E7	0	0	0	0	0	0	0	0	0	0	3	0	0	0	0	0	0	0	0	0	0	0	0	0	0	0	0	0	0	0	0	0	0	0	0	0	0	0	0	0	0	0	0	0	0	0	0	0	0
hpv33_L1	0	0	0	0	0	0	0	0	0	0	0	0	0	0	0	0	0	0	0	0	0	0	0	0	0	0	0	0	0	0	0	0	0	0	0	0	0	0	0	0	0	0	0	0	0	0	0	0	0
hpv33_L2	0	0	0	0	0	0	0	0	0	0	0	0	0	0	0	0	0	0	0	0	0	0	0	0	0	0	0	0	0	0	0	0	0	0	0	0	0	0	0	0	0	0	0	0	0	0	0	0	0
hpv35_E1	0	0	0	0	0	0	0	0	0	0	0	444	0	0	152	0	8	0	0	0	0	0	25	0	0	1	0	16	0	0	0	0	0	0	0	0	0	0	0	0	0	2	0	0	0	0	0	0	0
hpv35_E2	0	0	0	0	0	0	0	0	0	0	0	0	0	0	0	0	1	0	0	0	0	0	0	0	0	1	0	0	0	0	0	0	0	0	0	0	0	0	0	0	0	0	0	0	0	0	0	0	0
hpv35_E4	0	0	0	0	0	0	0	0	0	0	0	0	0	0	0	0	0	0	0	0	0	0	0	0	0	0	0	0	0	0	0	0	0	0	0	0	0	0	0	0	0	0	0	0	0	0	0	0	0
hpv35_E5	0	0	0	0	0	0	0	0	0	0	0	0	0	0	0	0	0	0	0	0	0	0	0	0	0	1	0	0	0	0	0	0	0	0	0	0	0	0	0	0	0	0	0	0	0	0	0	0	0
hpv35_E6	0	0	0	0	0	0	0	0	0	0	0	0	0	0	0	0	0	0	0	0	13	0	0	0	0	10	0	0	0	0	0	0	0	0	0	0	0	0	0	0	0	0	0	0	0	0	0	0	0
hpv35_E7	0	0	0	0	0	0	0	0	0	0	0	96	0	0	32	0	0	0	0	0	11	0	6	0	0	7	0	2	0	0	0	0	0	0	0	0	0	0	0	0	0	2	0	0	0	0	0	0	0
hpv35_L1	0	0	0	0	0	1	0	0	0	0	0	0	0	0	0	0	0	0	0	0	0	0	0	0	0	0	0	0	0	0	0	0	0	0	0	0	0	0	0	0	0	0	0	0	0	0	0	0	0
hpv35_L2	0	0	0	0	0	0	0	0	0	0	0	0	0	0	0	0	0	0	0	0	0	0	0	0	0	0	0	0	0	0	0	0	0	0	0	0	0	0	0	0	0	0	0	0	0	0	0	0	0
[truncated: 205 more columns]
