# Supplementary material for: HPV E2, E4, E5 drive alternative carcinogenic pathways in HPV positive cancers
Source: Oncogene. 2020 Aug 26;39(40):6327–39. doi: 10.1038/s41388-020-01431-8 (PMC7529583; doi:10.1038/s41388-020-01431-8)
Supplement: Supplementary file 15 — Table S5 [file 41388_2020_1431_MOESM15_ESM.xlsx]

## Sheet: Sheet 1 - Supplementary Table 3
Table S5 Read counts of E1, E2, E4, E5, E6, E7, L1, L2 of HPV16, HPV33, HPV35 in HPV positive samples in JHH OPSCC dataset.
	DGay10-26144	DGay10-30973	DGay10-30987	DGay11-25769	DGay11-30944	DGay11-30975	DGay12-25742	DGay12-25770	DGay12-27911	DGay1-28639	DGay13-27929	DGay13-39133	DGay13-39141	DGay1-35691	DGay1-39149	DGay14-28000	DGay14-31844	DGay14-39174	DGay15-28675	DGay15-37916	DGay15-39125	DGay16-25081	DGay16-25742	DGay16-39136	DGay17-25343	DGay17-39152	DGay17-40991	DGay18-047-1	DGay18-25305	DGay18-39128	DGay19-25341	DGay19-25350	DGay19-40965	DGay20-25475	DGay20-40655	DGay20-40663	DGay21-090-1	DGay21-22906	DGay21-40932	DGay22-25031	DGay22-41517	DGay22-42041	DGay2-30686	DGay2-30942	DGay23-32806	DGay23-41777	DGay23-41797	DGay2-39164	DGay24-27879
hpv16_E1	9532	5	3	2401	1	2	698	9584	4	1	2	8381	3046	5338	6188	0	1	1426	0	2196	10890	2	1994	3135	13	3748	14513	3572	1	2700	0	0	6110	0	4052	0	12147	2708	2463	8870	971	2053	994	0	1549	4222	994	0	2436
hpv16_E2	2471	0	0	2874	0	0	1592	9171	2	4	5	15307	4174	10072	10366	0	1	260	0	2842	22682	3	4098	5207	14	5509	17828	1378	4	4314	2	0	6304	0	7989	2	3374	3778	3586	9408	2239	105	1232	0	1935	27	2659	2	179
hpv16_E4	1195	0	0	1350	0	0	902	5261	2	1	4	9482	2864	4758	5401	0	1	43	0	1927	15685	2	2882	3586	6	2797	7547	0	0	2154	0	0	2451	0	3636	0	1887	1868	1791	4099	1289	40	572	0	848	15	1415	0	0
hpv16_E5	1113	0	0	659	0	0	333	2275	0	2	0	3453	507	2280	2269	0	0	4	0	405	2962	0	702	872	4	1031	4373	658	2	1046	0	0	1405	0	2371	0	940	824	932	1749	542	36	297	0	426	3	747	0	0
hpv16_E6	11075	10	9	1493	0	2	660	5602	2	3	3	6164	2345	3570	3275	0	0	709	0	2234	7845	0	1290	1788	5	1872	9528	3685	2	1521	0	0	2270	1	2676	0	10810	1129	1253	5399	796	2632	492	0	745	4895	1082	0	2345
hpv16_E7	16517	13	4	1966	0	2	797	6915	0	6	2	10894	4240	4535	5113	0	2	1008	0	3252	12681	0	2225	2633	12	2810	15226	5349	2	2117	0	0	3089	4	4089	0	14729	1745	1951	5683	976	3848	599	0	871	6153	1300	2	3052
hpv16_L1	24	0	0	134	0	0	74	1372	0	0	0	350	161	137	436	0	0	511	0	426	594	0	179	802	0	344	852	50	0	128	0	0	1567	0	346	0	677	691	91	8924	32	79	26	0	74	4	120	0	5
hpv16_L2	26	0	0	145	0	0	23	1398	0	0	1	525	217	211	862	0	0	166	0	372	950	0	143	594	0	408	1072	48	0	276	0	0	493	0	475	0	520	670	136	8096	51	100	57	0	148	6	151	0	0
hpv33_E1	0	0	0	0	0	0	0	0	0	0	0	0	0	0	0	0	0	0	0	0	0	0	0	0	0	0	0	0	0	0	0	0	0	0	0	0	0	0	0	0	0	0	0	1	0	0	0	3100	0
hpv33_E2	0	0	0	0	0	0	0	0	0	0	0	0	0	0	0	0	0	0	0	0	0	0	0	0	0	0	0	0	0	0	0	0	0	0	0	0	0	0	0	0	0	0	3	1	0	0	0	7462	0
hpv33_E4	0	0	0	0	0	0	0	0	0	0	0	0	0	0	0	0	0	0	0	0	0	0	0	0	0	0	0	0	0	0	0	0	0	0	0	0	0	0	0	0	0	0	3	1	0	0	0	4405	0
hpv33_E5	0	0	0	0	0	0	0	0	0	0	0	0	0	0	0	0	0	0	0	0	0	0	0	0	0	0	0	0	0	0	0	0	0	0	0	0	0	0	0	0	0	0	0	0	0	0	0	2051	0
hpv33_E6	0	0	0	0	0	0	0	0	0	0	0	0	0	0	0	0	0	0	0	0	0	0	0	0	0	0	0	0	0	0	0	0	0	0	0	0	0	0	0	0	0	0	0	3	0	0	0	2137	0
hpv33_E7	0	0	0	0	0	0	0	0	0	0	0	0	0	0	0	0	0	0	0	0	0	0	0	0	0	0	0	0	0	0	0	0	0	0	0	0	0	0	0	0	0	0	1	5	0	0	0	4719	0
hpv33_L1	0	0	0	0	0	0	0	0	0	0	0	0	0	0	0	0	0	0	0	0	0	0	0	0	0	0	0	0	0	0	0	0	0	0	0	0	0	0	0	0	0	0	0	0	0	0	0	39	0
hpv33_L2	0	0	0	0	0	0	0	0	0	0	0	0	0	0	0	0	0	0	0	0	0	0	0	0	0	0	0	0	0	0	0	0	0	0	0	0	0	0	0	0	0	0	0	0	0	0	0	44	0
hpv35_E1	0	0	0	0	0	0	0	0	0	0	0	0	36	0	0	0	0	0	0	0	0	0	0	0	0	8	191	0	0	0	0	0	0	0	0	0	0	0	2	0	0	0	0	0	0	0	0	0	0
hpv35_E2	0	0	0	0	0	0	0	0	0	0	0	0	0	0	0	0	0	0	0	0	0	0	0	0	0	0	0	0	0	0	0	0	0	0	0	0	0	0	0	0	0	0	0	0	0	0	0	0	0
hpv35_E4	0	0	0	0	0	0	0	0	0	0	0	0	0	0	0	0	0	0	0	0	0	0	0	0	0	0	0	0	0	0	0	0	0	0	0	0	0	0	0	0	0	0	0	0	0	0	0	0	0
hpv35_E5	0	0	0	0	0	0	0	0	0	0	0	0	0	0	0	0	0	0	0	0	0	0	0	0	0	0	0	0	0	0	0	0	0	0	0	0	0	0	0	0	0	0	0	0	0	0	0	0	0
hpv35_E6	0	0	0	0	0	0	0	0	0	0	0	0	0	0	0	0	0	0	0	0	0	0	0	0	0	0	0	0	0	0	0	0	0	0	0	0	0	0	0	0	0	0	0	0	0	0	0	0	0
hpv35_E7	0	0	0	0	0	0	0	0	0	0	0	0	2	0	0	0	0	0	0	0	0	0	0	0	0	2	29	0	0	0	0	0	0	0	0	0	0	0	1	0	0	0	0	0	0	0	0	0	0
hpv35_L1	0	0	0	0	0	0	0	0	0	0	0	0	0	0	0	0	0	0	0	0	0	0	0	0	0	0	0	0	0	0	0	0	0	0	0	0	0	0	0	0	0	0	0	0	0	0	0	0	0
hpv35_L2	0	0	0	0	0	0	0	0	0	0	0	0	0	0	0	0	0	0	0	0	0	0	0	0	0	0	0	0	0	0	0	0	0	0	0	0	0	0	0	0	0	0	0	0	0	0	0	0	0
[truncated: 28 more columns]
